# Supplementary material for: Comprehensive Evolutionary Analysis of the SMXL Gene Family in Rosaceae: Further Insights into Its Origin, Expansion, Diversification, and Role in Regulating Pear Branching
Source: Int J Mol Sci. 2024 Mar 4;25(5):2971. doi: 10.3390/ijms25052971 (PMC10931622; doi:10.3390/ijms25052971)
Supplement: Supplementary file 1 [file ijms-25-02971-s001.zip]

Archive with 3 entries (3 files):
- Figure S2 .xlsx
- FIigure S1.pdf
- Tables S1-S4.xlsx
