# Supplementary material for: Comprehensive Evolutionary Analysis of the SMXL Gene Family in Rosaceae: Further Insights into Its Origin, Expansion, Diversification, and Role in Regulating Pear Branching
Source: Int J Mol Sci. 2024 Mar 4;25(5):2971. doi: 10.3390/ijms25052971 (PMC10931622; doi:10.3390/ijms25052971)
Supplement: Supplementary file 1 [file ijms-25-02971-s001.zip › Figure S2 .xlsx]

## Sheet: Figure S2
Figure S2 The multicomponent plot and melt curve plot detection of specific qRT-PCR products.
		actin	Ppy01g0117.1									PpySMXL3b	Ppy00g0117.1									PpySMXL6	Ppy03g0683.1									PpySMXL8b	Ppy07g2263.1
		PpySMXL7	Ppy11g0560.1									PpySMXL4	Ppy13g2292.1									PpySMXL1	Ppy13g2454.1									PpySMXL5	Ppy16g1778.1
		ERF53	Ppy17g2333.1									ERF23	Ppy01g0848.1								Gene12		Ppy16g0586.1								Gene13		Ppy00g0437.1
		NAC72	Ppy03g2089.1									SPL4	Ppy03g2160.1									SPL12	Ppy13g1277.1									SPL9	Ppy14g0522.1
		TCP20	Ppy17g0069.1									TCP7	Ppy16g1738.1									TCP15	Ppy13g0911.1									WOX8	Ppy06g0086.1
		WOX8	Ppy02g0879.1									CNGC4	Ppy11g2011.1									CNGC5	Ppy15g1285.1									CYP63	Ppy16g0067.1
		MYB44	Ppy08g0722.1									MYB62	Ppy14g1936.1									MYB88	Ppy13g0923.1									WRK28	Ppy05g2674.1
		WRK19	Ppy02g2370.1									WRK75	Ppy06g1207.1									WRK53	Ppy06g0911.1									ARFE	Ppy08g0141.1
		ARFF	Ppy10g1359.1
