# Supplementary material for: Comprehensive Evolutionary Analysis of the SMXL Gene Family in Rosaceae: Further Insights into Its Origin, Expansion, Diversification, and Role in Regulating Pear Branching
Source: Int J Mol Sci. 2024 Mar 4;25(5):2971. doi: 10.3390/ijms25052971 (PMC10931622; doi:10.3390/ijms25052971)
Supplement: Supplementary file 1 [file ijms-25-02971-s001.zip › Tables S1-S4.xlsx]

## Sheet: Table S1
Table S1 Details for all SMXL genes in 16 species.
Gene ID	AA length	pI	MW	Group
AmTr_v1.0_scaffold00007.53	1026	5.77	113.582	II
AmTr_v1.0_scaffold00019.162	1050	8.65	116.02	I
AmTr_v1.0_scaffold00019.425	1067	8.24	118.85	IV
AT1G07200.2(SMXL6)	979	8.12	107.806	II
AT2G29970.1(SMXL7)	1002	6.75	111.924	II
AT2G40130.2(SMXL8)	910	8.82	101.611	II
AT3G52490.1(SMXL3)	815	6.15	89.9429	III
AT4G29920.1(SMXL4)	1017	5.81	113.784	IV
AT4G30350.1(SMXL2)	924	7.51	101.395	I
AT5G57130.1(SMXL5)	1028	8.01	115.218	IV
AT5G57710.1(SMAX1)	990	8.32	108.71	I
Dioal.03G006500.1	886	7.5	98.7877	IV
Dioal.03G017400.1	1008	8.56	109.125	I
Dioal.05G012200.1	857	6.2	95.5199	III
Dioal.09G068200.1	1071	6.85	118.147	II
Dioal.10G085600.1	864	6.23	94.7994	III
Dioal.16G048000.1	882	6.21	99.9436	IV
Dioal.18G096300.1	1044	6.13	115.337	II
Dioal.18G096900.1	1044	6.13	115.337	II
Ej00002067	1054	6.34	115.425	II
Ej00023877	1052	8.27	117.541	IV
Ej00025059	880	7.04	97.1044	III
Ej00032201	1052	6.94	117.156	IV
Ej00057982	1063	6.67	116.538	I
Ej00071280	1090	6.52	119.92	II
Ej00079396	877	6.41	96.9642	III
Ej00092861	1080	6.1	119.104	II
Ej00093562	1107	8.16	120.962	II
Fm.00010540	1075	6.02	118.553	II
Fm.02G0005390	1076	8.38	116.992	I
Fm.03G0013320	1117	6.65	122.097	II
Fm.04G0002690	856	6.73	95.0083	III
Fm.13G0014440	879	6.38	97.6145	III
FvH4_3g38740.t1	1102	6.02	120.668	II
FvH4_4g07050.t1	1064	7.22	117.562	IV
FvH4_4g09820.t1	1054	8.41	115.655	I
FvH4_6g20090.t1	853	6.14	94.1693	III
FvH4_7g24540.t1	1056	6.36	116.098	II
Glyma.02G198000.1	867	5.97	95.6734	III
Glyma.02G226900.6	1089	6.82	120.506	II
Glyma.09G060500.1	1051	6.53	116.591	IV
Glyma.10G079000.1	869	5.76	96.0296	III
Glyma.10G121542.1	892	6.88	99.6326	III
Glyma.10G196300.1	865	6.13	96.4524	III
Glyma.11G174500.4	1099	6.43	121.715	II
Glyma.11G230700.1	1083	6.77	119.528	II
Glyma.13G092700.1	1036	6.49	113.552	I
Glyma.13G101300.1	1008	6.57	111.964	IV
Glyma.14G193900.2	1102	6.2	121.669	II
Glyma.15G167000.1	1059	6.15	116.784	IV
Glyma.17G058400.1	1010	6.31	112.364	IV
Glyma.17G067700.1	1034	6.43	113.13	I
Glyma.18G026600.3	1076	6.36	118.764	II
Glyma.18G062300.1	1089	7.52	120.474	II
Glyma.20G073000.1	856	7.53	95.9224	III
Glyma.20G193900.1	852	6	94.9004	III
Gt00005161	1106	6.23	120.879	II
Gt00008258	881	6.34	97.3214	III
Gt00014692	1048	7.11	116.919	IV
Gt00023314	1018	6.58	112.123	II
Gt00032869	1065	6.99	116.284	I
LOC_Os02g26600.1	778	5.9	82.4505	IV
LOC_Os02g33460.1	874	6.35	91.825	III
LOC_Os02g54720.1	965	6.55	102.558	I
LOC_Os04g23220.1	1064	6.5	111.009	IV
LOC_Os04g33980.1	877	7.07	93.8755	III
LOC_Os08g15230.1	1041	8.8	109.247	I
LOC_Os11g01330.1	1131	6.65	122.532	II
LOC_Os11g05820.1	845	6.21	90.2482	III
LOC_Os12g01360.1	1129	6.49	122.269	II
Msy_01g014240	1081	6.46	118.53	II
Msy_01g021330	1081	6.46	118.533	II
Msy_03g006320	1104	6.47	120.669	II
Msy_07g019170	1080	6.16	119.05	II
Msy_11g006020	1107	7.09	120.724	II
Msy_12g003640	881	6.52	97.3515	III
Msy_13g020190	1051	8.06	117.768	IV
Msy_13g021970	1064	6.7	116.717	I
Msy_14g003630	881	6.75	97.3576	III
Msy_16g020120	1050	7.54	116.757	IV
Msy_16g021360	1085	7.25	118.949	I
NC13G0026330	805	6.02	89.8117	III
NC1G0110290	813	6.51	90.5107	III
NC3G0222960	1079	8.57	116.883	I
NC3G0230240	995	7.55	111.454	IV
NC4G0047250	1068	7.86	115.775	I
NC5G0201010	1114	6.44	121.761	II
Ppy00g0117.1(PpySMXL3b)	879	6.47	97.2105	III
Ppy01g1402.1(PpySMXL8a)	1107	6.16	121.847	II
Ppy03g0683.1(PpySMXL6)	1104	6.5	120.79	II
Ppy07g2263.1(PpySMXL8b)	1080	6.06	119.557	II
Ppy11g0560.1(PpySMXL7)	1107	7.09	120.458	II
Ppy13g2292.1(PpySMXL4)	1052	7.74	117.517	IV
Ppy13g2454.1(PpySMXL1)	1066	6.7	116.663	I
Ppy14g0305.1(PpySMXL3a)	881	6.89	97.3867	III
Ppy16g1778.1(PpySMXL5)	1052	6.95	116.664	IV
Ppy16g1936.1(PpySMXL2)	1086	6.37	118.737	I
Prupe.1G073700.1	1058	8.1	118.461	IV
Prupe.1G095200.1	1060	8.17	115.144	I
Prupe.2G071700.1	831	5.76	93.3304	III
Prupe.2G250700.1	1096	6.06	120.281	II
Prupe.6G056400.1	1104	7.26	121.049	II
Prupe.7G097400.1	872	6.58	96.1881	III
RchiOBHm_Chr1g0370371	1073	6.71	117.762	II
RchiOBHm_Chr3g0475541	853	6.38	94.2411	III
RchiOBHm_Chr4g0399171	1057	7.07	116.897	IV
RchiOBHm_Chr4g0404601	1051	8.18	114.957	I
RchiOBHm_Chr5g0069891	1109	6.75	121.599	II
Solyc01g007260.3.1	846	6.27	95.019	III
Solyc05g055200.4.1	748	8.35	84.219	III
Solyc06g051460.4.1	1040	6.31	116.41	II
Solyc07g006540.3.1	1052	8.05	116.43	I
Solyc09g055230.3.1	1075	6.27	119.075	II
Solyc10g082000.3.1	721	6.3	80.6717	III
Solyc11g006650.3.1	844	7.34	94.5032	III
Vitvi06g00652_t001	1106	6.66	120.864	II
Vitvi08g01378_t001	852	6.18	94.4015	III
Vitvi11g00916_t001	1060	7.8	116.18	I
Vitvi11g01162_t001	1032	7.97	114.865	IV
Vitvi13g00053_t001	1105	7.12	122.189	II
Vitvi13g01006_t001	862	5.96	95.4258	III
Note, AA: Amino acid

## Sheet: Table S2
Table S2 Synteny rerelationship in P. pyrifolia, E. japonica, G. trifoliata and P. persica.
Gene 1	Gene 2	Gene 3	Gene 4
Prupe.1G073700.1	Gt00014692	Ej00023877	Ppy13g2292.1(SMXL4)
		Ej00032201	Ppy16g1778.1(SMXL5)
Prupe.1G095200.1	Gt00032869	Ej00057982	Ppy13g2454.1(SMXL1)
		Ej00037533	Ppy16g1936.1(SMXL2)
Prupe.2G250700.1	Gt00023314	Ej00071280	Ppy01g1402.1(SMXL8a)
		Ej00092861	Ppy07g2263.1(SMXL8b)
Prupe.6G056400.1	Gt00005161	Ej00002067	Ppy03g0683.1(SMXL6)
		Ej00093562	Ppy11g0560.1(SMXL7)
Prupe.7G097400.1	Gt00008258	Ej00079396	Ppy00g0117.1(SMXL3b)
		Ej00025059	Ppy14g0305.1(SMXL3a)

## Sheet: Table S3
Table S3 Paralogous gene pairs of SMXLs in pear.
Group	Gene 1	Gene 2	Ks	Time/Mya
Group I	Ppy13g2454.1	Ppy16g1936.1	0.2	10.7991
Group II	Ppy01g1402.1	Ppy07g2263.1	0.16	8.63931
	Ppy03g0683.1	Ppy11g0560.1	0.21	11.3391
	Ppy01g1402.1	Ppy03g0683.1	1.66	89.6328
	Ppy07g2263.1	Ppy03g0683.1	1.74	93.9525
	Ppy07g2263.1	Ppy11g0560.1	1.86	100.432
	Ppy01g1402.1	Ppy11g0560.1	1.93	104.212
Group III	Ppy00g0117.1	Ppy14g0305.1	0.13	7.01944
Group IV	Ppy13g2292.1	Ppy16g1778.1	0.14	7.5594

## Sheet: Table S4
Table S4 Specific primers for qRT-PCR analysis.
No.	Gene ID	Gene name	F (5'→3‘)	R (5'→3‘)
Gene1	Ppy00g0117.1	PpySMXL3a/b	GCTCTCACCCCCAACACC	GGCTGCTGCTGGTTCTCA
Gene3	Ppy03g0683.1	PpySMXL6	AGGTTGCCGTCGTCCAAG	GGTTCGCTTGAGACCGCT
Gene4	Ppy07g2263.1	PpySMXL8a/b	GCACGCCATATCCGCTCT	AATTGCAGTCGGGGCGAA
Gene5	Ppy11g0560.1	PpySMXL7	CAGCAGCAAAAGCCGCTC	GCCCTTGCTTTGGTTGGC
Gene6	Ppy13g2292.1	PpySMXL4	CGCTCAGGAGGTTGTGCA	GCCTCTCCGCCTTGCTAG
Gene7	Ppy13g2454.1	PpySMXL1	AGCCTGCGAGCTTTGGAG	ATTTCCCCCACTGCTGCC
Gene8	Ppy16g1778.1	PpySMXL5	GGAGGCTGCTTCGGTGTT	ATTTGAGACAGGCCCGCC
Gene10	Ppy17g2333.1	ERF53	CCCCAGCGACGTTGAGTT	CGGCGCTCGAAACATTGG
Gene11	Ppy01g0848.1	ERF23	GGGGGAAATGGGTGTCCG	GAGACAGTAGGCGGCGAC
Gene12	Ppy16g0586.1	NAC29	TTCCAGAGCAGCTTGGCC	CGCCTGGAATTTCCCGGA
Gene13	Ppy00g0437.1	NAC47	ACCCGCAACTGCTGTTCA	GAATGCTGGCGCTTGAGC
Gene14	Ppy03g2089.1	NAC72	TCACCCTGCCCCGGATAA	GAGTTCTGGCGCCGAGTT
Gene15	Ppy03g2160.1	SPL4	CAAGCGGAGAGGTGTGGG	ACCGCTGTTGAATCCCGG
Gene16	Ppy13g1277.1	SPL12	GAACGCCGGTTTTGCCAG	TCTGTCTGTGGCTTGCGG
Gene17	Ppy14g0522.1	SPL9	GTGCTTGGTGGGGCTCTT	AGTCGGCCAAAACGCGTA
Gene18	Ppy17g0069.1	TCP20	CCCCCACAACCTCAGCAG	TCTCTTGGGCGCCAACTG
Gene19	Ppy16g1738.1	TCP7	TGTCTCCGTCTCCCTCCG	TTGGTGTCGTGGTCGTCG
Gene20	Ppy13g0911.1	TCP15	ACAAGAAGCCTCCCCCGA	TCACCGTCGGACTTGTGC
Gene21	Ppy06g0086.1	WOX8b	GGAGCAGCTGAGGCAACA	AACCGGTGTTCGTGCTCC
Gene22	Ppy02g0879.1	WOX8a	TGGACTCCAACAGCGCTG	TTGTCCGTGCTGGCTCAG
Gene23	Ppy11g2011.1	CNGC4	GTGTGCATCGGGGCTCAT	AGCACCGTCACCGTGATG
Gene24	Ppy15g1285.1	CNGC5	GGCAGTGTCTGTGGACCC	CGCAGTGTGGTTGCTGTG
Gene25	Ppy16g0067.1	CYP63	TTGCCTCCTCGTCCTGGA	CCTGCCCTTCCTTGGTGG
Gene26	Ppy08g0722.1	MYB44	GGGGCACGATCAGCAGTT	GCCCCTTCTGCTCGATCC
Gene27	Ppy14g1936.1	MYB62	AACAAGCCCGGCATCTCC	TCTGCTGCAACCTTGGCA
Gene29	Ppy13g0923.1	MYB88	TCTCCGAGGGGGACAGAC	CGTGGACTTCCTTGGTGCT
Gene30	Ppy05g2674.1	WRK28	ACTCACTTGCCACGGCTT	CGCCGCCTCCAAGATGAT
Gene31	Ppy02g2370.1	WRK19	CTACCTATGCAAGCGGGGG	GCTCTCCCTCCTCGACCA
Gene32	Ppy06g1207.1	WRK75	GGCTACCGGTGGCGAAAA	CGTCCTTCGACAGGCGTT
Gene33	Ppy06g0911.1	WRK53	ACGTACCGGAACACGCAG	TGATGGTGGCGGTGGAAC
Gene34	Ppy08g0141.1	ARFa	TCCGGCGGTACATCCTCA	ACGGGCGCAACCACTTTA
Gene35	Ppy10g1359.1	ARFb	AATGGGAGCCCTGCAACC	TGCTCGCTTTGATGGCCA
	Ppy01g0117.1	Actin	ACAGTGTCTGGATTGGAGGGTC	CATTTGGAGAACTCAGAAGCAC
